# Supplementary material for: The Changes in Stress Coping, Alcohol Use, Cigarette Smoking and Physical Activity during COVID-19 Related Lockdown in Medical Students in Poland
Source: Int J Environ Res Public Health. 2021 Dec 28;19(1):302. doi: 10.3390/ijerph19010302 (PMC8744869; doi:10.3390/ijerph19010302)
Supplement: Supplementary file 1 [file ijerph-19-00302-s001.zip]

Archive with 1 entries (1 files):
- ijerph-1497003-supplementary.pdf
